# Supplementary material for: Filtering Entities to Optimize Identification of Adverse Drug Reaction From Social Media: How Can the Number of Words Between Entities in the Messages Help?
Source: JMIR Public Health Surveill. 2017 Jun 22;3(2):e36. doi: 10.2196/publichealth.6577 (PMC5500778; doi:10.2196/publichealth.6577)
Supplement: Multimedia Appendix 1 [file publichealth_v3i2e36_app1.xlsx]

## Sheet: Appendix_1
Id_SOC	Id_PT	PT	Frequencies (PT)	Frequencies (SOC)	SOC
10007541	10007515	Cardiac arrest	1	3	Cardiac disorders
10007541	10015856	Extrasystoles	2	3	Cardiac disorders
10010331	10027534	Microcephaly	1	2	Congenital, familial and genetic disorders
10010331	10043275	Teratogenicity	1	2	Congenital, familial and genetic disorders
10013993	10048865	Hypoacusis	1	2	Ear and labyrinth disorders
10013993	10027990	Motion sickness	1	2	Ear and labyrinth disorders
10014698	10020850	Hyperthyroidism	1	1	Endocrine disorders
10015919	10052128	Glare	1	6	Eye disorders
10015919	10005169	Blindness	1	6	Eye disorders
10015919	10013036	Diplopia	1	6	Eye disorders
10015919	10038923	Retinopathy	3	6	Eye disorders
10017947	10028813	Nausea	11	25	Gastrointestinal disorders
10017947	10017944	Gastrointestinal disorder	1	25	Gastrointestinal disorders
10017947	10017885	Gastrooesophageal reflux disease	1	25	Gastrointestinal disorders
10017947	10047700	Vomiting	2	25	Gastrointestinal disorders
10017947	10012735	Diarrhoea	7	25	Gastrointestinal disorders
10017947	10042135	Stomatitis necrotising	2	25	Gastrointestinal disorders
10017947	10039424	Salivary hypersecretion	1	25	Gastrointestinal disorders
10018065	10033371	Pain	115	291	General disorders and administration site conditions
10018065	10016352	Feeling of relaxation	3	291	General disorders and administration site conditions
10018065	10022998	Irritability	1	291	General disorders and administration site conditions
10018065	10011906	Death	10	291	General disorders and administration site conditions
10018065	10016256	Fatigue	64	291	General disorders and administration site conditions
10018065	10008531	Chills	1	291	General disorders and administration site conditions
10018065	10061218	Inflammation	3	291	General disorders and administration site conditions
10018065	10016338	Feeling jittery	7	291	General disorders and administration site conditions
10018065	10013710	Drug interaction	10	291	General disorders and administration site conditions
10018065	10060933	Adverse event	34	291	General disorders and administration site conditions
10018065	10013709	Drug ineffective	7	291	General disorders and administration site conditions
10018065	10013683	Drug effect increased	1	291	General disorders and administration site conditions
10018065	10025482	Malaise	7	291	General disorders and administration site conditions
10018065	10026865	Mass	5	291	General disorders and administration site conditions
10018065	10059837	Adhesion	1	291	General disorders and administration site conditions
10018065	10052804	Drug tolerance	9	291	General disorders and administration site conditions
10018065	10011469	Crying	3	291	General disorders and administration site conditions
10018065	10037660	Pyrexia	2	291	General disorders and administration site conditions
10018065	10028851	Necrosis	1	291	General disorders and administration site conditions
10018065	10040007	Sense of oppression	1	291	General disorders and administration site conditions
10018065	10045285	Ulcer	1	291	General disorders and administration site conditions
10018065	10066901	Treatment failure	2	291	General disorders and administration site conditions
10018065	10060708	Induration	1	291	General disorders and administration site conditions
10018065	10003549	Asthenia	1	291	General disorders and administration site conditions
10018065	10016322	Feeling abnormal	1	291	General disorders and administration site conditions
10019805	10023126	Jaundice	1	1	Hepatobiliary disorders
10021428	10020751	Hypersensitivity	8	8	Immune system disorders
10021881	10006041	Botulism	4	30	Infections and infestations
10021881	10022000	Influenza	4	30	Infections and infestations
10021881	10028810	Nasopharyngitis	2	30	Infections and infestations
10021881	10021789	Infection	13	30	Infections and infestations
10021881	10040753	Sinusitis	2	30	Infections and infestations
10021881	10007152	Candidiasis	3	30	Infections and infestations
10021881	10024774	Localised infection	1	30	Infections and infestations
10021881	10011781	Cystitis	1	30	Infections and infestations
10022117	10016970	Foot fracture	1	28	Injury, poisoning and procedural complications
10022117	10050584	Contusion	6	28	Injury, poisoning and procedural complications
10022117	10068081	Engraft failure	2	28	Injury, poisoning and procedural complications
10022117	10039203	Road traffic accident	1	28	Injury, poisoning and procedural complications
10022117	10000369	Accident	3	28	Injury, poisoning and procedural complications
10022117	10033295	Overdose	5	28	Injury, poisoning and procedural complications
10022117	10050031	Muscle strain	1	28	Injury, poisoning and procedural complications
10022117	10016173	Fall	9	28	Injury, poisoning and procedural complications
10022891	10063227	Amphetamines	1	166	Investigations
10022891	10005616	Blood iron	2	166	Investigations
10022891	10059952	Carnitine	1	166	Investigations
10022891	10054888	Transaminases	3	166	Investigations
10022891	10005422	Blood cholesterol	1	166	Investigations
10022891	10047890	Weight	24	166	Investigations
10022891	10018876	Haemoglobin	3	166	Investigations
10022891	10061012	Blood cannabinoids	2	166	Investigations
10022891	10035525	Platelet count	2	166	Investigations
10022891	10005553	Blood glucose	53	166	Investigations
10022891	10063229	Barbiturates	1	166	Investigations
10022891	10005811	Blood testosterone	2	166	Investigations
10022891	10005392	Blood calcium	2	166	Investigations
10022891	10047895	Weight decreased	3	166	Investigations
10022891	10029815	Nuclear magnetic resonance imaging	9	166	Investigations
10022891	10062897	Blood alcohol normal	4	166	Investigations
10022891	10005717	Blood phosphorus	1	166	Investigations
10022891	10030234	Oestriol	1	166	Investigations
10022891	10025251	Lymphocyte count	4	166	Investigations
10022891	10015060	Epinephrine	3	166	Investigations
10022891	10061478	Radioisotope scan	1	166	Investigations
10022891	10016585	Fibrin degradation products	1	166	Investigations
10022891	10063291	Progesterone	1	166	Investigations
10022891	10005386	Blood calcitonin	1	166	Investigations
10022891	10021496	Immunoglobulins	1	166	Investigations
10022891	10058770	Nicotinamide	1	166	Investigations
10022891	10005382	Blood caffeine	1	166	Investigations
10022891	10061498	Scan	1	166	Investigations
10022891	10018837	Haematocrit	2	166	Investigations
10022891	10047899	Weight increased	14	166	Investigations
10022891	10056630	Apolipoprotein	1	166	Investigations
10022891	10005285	Blood albumin	1	166	Investigations
10022891	10063231	Opiates	11	166	Investigations
10022891	10004720	Biopsy	1	166	Investigations
10022891	10005651	Blood magnesium	1	166	Investigations
10022891	10060090	Analgesic drug level	4	166	Investigations
10022891	10060013	Blood alcohol increased	1	166	Investigations
10027433	10000410	Acetonaemia	2	95	Metabolism and nutrition disorders
10027433	10020993	Hypoglycaemia	24	95	Metabolism and nutrition disorders
10027433	10012174	Dehydration	1	95	Metabolism and nutrition disorders
10027433	10020583	Hypercalcaemia	1	95	Metabolism and nutrition disorders
10027433	10000486	Acidosis	1	95	Metabolism and nutrition disorders
10027433	10061428	Decreased appetite	5	95	Metabolism and nutrition disorders
10027433	10049040	Weight fluctuation	6	95	Metabolism and nutrition disorders
10027433	10043380	Tetany	2	95	Metabolism and nutrition disorders
10027433	10022489	Insulin resistance	1	95	Metabolism and nutrition disorders
10027433	10035001	Pica	2	95	Metabolism and nutrition disorders
10027433	10012601	Diabetes mellitus	34	95	Metabolism and nutrition disorders
10027433	10020635	Hyperglycaemia	16	95	Metabolism and nutrition disorders
10028395	10028391	Musculoskeletal pain	1	39	Musculoskeletal and connective tissue disorders
10028395	10036030	Polyarthritis	7	39	Musculoskeletal and connective tissue disorders
10028395	10048439	Fibromyalgia	3	39	Musculoskeletal and connective tissue disorders
10028395	10003239	Arthralgia	1	39	Musculoskeletal and connective tissue disorders
10028395	10003988	Back pain	4	39	Musculoskeletal and connective tissue disorders
10028395	10028334	Muscle spasms	7	39	Musculoskeletal and connective tissue disorders
10028395	10028411	Myalgia	1	39	Musculoskeletal and connective tissue disorders
10028395	10040767	Sjogren's syndrome	1	39	Musculoskeletal and connective tissue disorders
10028395	10062575	Muscle contracture	1	39	Musculoskeletal and connective tissue disorders
10028395	10005956	Bone disorder	3	39	Musculoskeletal and connective tissue disorders
10028395	10052904	Musculoskeletal stiffness	4	39	Musculoskeletal and connective tissue disorders
10028395	10028347	Muscle twitching	1	39	Musculoskeletal and connective tissue disorders
10028395	10043255	Tendonitis	3	39	Musculoskeletal and connective tissue disorders
10028395	10033425	Pain in extremity	2	39	Musculoskeletal and connective tissue disorders
10029104	10040808	Skin cancer	1	24	Neoplasms benign, malignant and unspecified (incl cysts and polyps)
10029104	10028997	Neoplasm malignant	12	24	Neoplasms benign, malignant and unspecified (incl cysts and polyps)
10029104	10028980	Neoplasm	2	24	Neoplasms benign, malignant and unspecified (incl cysts and polyps)
10029104	10024288	Leukaemia	9	24	Neoplasms benign, malignant and unspecified (incl cysts and polyps)
10029205	10036105	Polyneuropathy	2	261	Nervous system disorders
10029205	10028335	Muscle spasticity	20	261	Nervous system disorders
10029205	10033775	Paraesthesia	3	261	Nervous system disorders
10029205	10013573	Dizziness	4	261	Nervous system disorders
10029205	10010071	Coma	5	261	Nervous system disorders
10029205	10028293	Muscle contractions involuntary	1	261	Nervous system disorders
10029205	10017062	Formication	2	261	Nervous system disorders
10029205	10027599	Migraine	7	261	Nervous system disorders
10029205	10028245	Multiple sclerosis	76	261	Nervous system disorders
10029205	10003074	Arachnoiditis	1	261	Nervous system disorders
10029205	10029331	Neuropathy peripheral	1	261	Nervous system disorders
10029205	10002091	Anaesthesia	2	261	Nervous system disorders
10029205	10006784	Burning sensation	9	261	Nervous system disorders
10029205	10039674	Sciatica	1	261	Nervous system disorders
10029205	10044565	Tremor	5	261	Nervous system disorders
10029205	10039897	Sedation	7	261	Nervous system disorders
10029205	10019211	Headache	13	261	Nervous system disorders
10029205	10002948	Aphasia	1	261	Nervous system disorders
10029205	10015037	Epilepsy	1	261	Nervous system disorders
10029205	10020937	Hypoaesthesia	3	261	Nervous system disorders
10029205	10012267	Dementia	6	261	Nervous system disorders
10029205	10010904	Convulsion	28	261	Nervous system disorders
10029205	10029223	Neuralgia	1	261	Nervous system disorders
10029205	10041349	Somnolence	53	261	Nervous system disorders
10029205	10001949	Amnesia	2	261	Nervous system disorders
10029205	10014581	Encephalitis	5	261	Nervous system disorders
10029205	10024855	Loss of consciousness	1	261	Nervous system disorders
10029205	10013642	Drooling	1	261	Nervous system disorders
10036585	10036556	Pregnancy	24	27	Pregnancy, puerperium and perinatal conditions
10036585	10000210	Abortion	1	27	Pregnancy, puerperium and perinatal conditions
10036585	10003118	Arrested labour	1	27	Pregnancy, puerperium and perinatal conditions
10036585	10067647	Delivery	1	27	Pregnancy, puerperium and perinatal conditions
10037175	10001639	Alcoholism	20	436	Psychiatric disorders
10037175	10002855	Anxiety	50	436	Psychiatric disorders
10037175	10012378	Depression	46	436	Psychiatric disorders
10037175	10013654	Drug abuse	8	436	Psychiatric disorders
10037175	10001502	Agoraphobia	1	436	Psychiatric disorders
10037175	10034912	Phobia	5	436	Psychiatric disorders
10037175	10022437	Insomnia	76	436	Psychiatric disorders
10037175	10064862	Frustration	2	436	Psychiatric disorders
10037175	10012218	Delirium	17	436	Psychiatric disorders
10037175	10013142	Disinhibition	1	436	Psychiatric disorders
10037175	10012335	Dependence	76	436	Psychiatric disorders
10037175	10029898	Obsessive-compulsive disorder	3	436	Psychiatric disorders
10037175	10011953	Decreased activity	1	436	Psychiatric disorders
10037175	10019063	Hallucination	17	436	Psychiatric disorders
10037175	10037218	Psychopathic personality	1	436	Psychiatric disorders
10037175	10029216	Nervousness	9	436	Psychiatric disorders
10037175	10012357	Depersonalisation	1	436	Psychiatric disorders
10037175	10010144	Completed suicide	8	436	Psychiatric disorders
10037175	10057667	Bipolar disorder	2	436	Psychiatric disorders
10037175	10007776	Catatonia	1	436	Psychiatric disorders
10037175	10042209	Stress	20	436	Psychiatric disorders
10037175	10038743	Restlessness	1	436	Psychiatric disorders
10037175	10061221	Libido disorder	4	436	Psychiatric disorders
10037175	10043268	Tension	6	436	Psychiatric disorders
10037175	10026749	Mania	3	436	Psychiatric disorders
10037175	10067035	Fear of pregnancy	1	436	Psychiatric disorders
10037175	10066169	Substance abuse	8	436	Psychiatric disorders
10037175	10048909	Boredom	1	436	Psychiatric disorders
10037175	10029412	Nightmare	2	436	Psychiatric disorders
10037175	10034703	Perseveration	1	436	Psychiatric disorders
10037175	10012374	Depressed mood	1	436	Psychiatric disorders
10037175	10001584	Alcohol abuse	1	436	Psychiatric disorders
10037175	10061472	Psychiatric symptom	1	436	Psychiatric disorders
10037175	10002368	Anger	1	436	Psychiatric disorders
10037175	10042008	Stereotypy	2	436	Psychiatric disorders
10037175	10022035	Initial insomnia	3	436	Psychiatric disorders
10037175	10015535	Euphoric mood	1	436	Psychiatric disorders
10037175	10029333	Neurosis	1	436	Psychiatric disorders
10037175	10011724	Cyclothymic disorder	1	436	Psychiatric disorders
10037175	10044334	Trance	1	436	Psychiatric disorders
10037175	10061920	Psychotic disorder	3	436	Psychiatric disorders
10037175	10001497	Agitation	3	436	Psychiatric disorders
10037175	10002942	Apathy	1	436	Psychiatric disorders
10037175	10006550	Bulimia nervosa	1	436	Psychiatric disorders
10037175	10013663	Drug dependence	2	436	Psychiatric disorders
10037175	10049119	Emotional distress	3	436	Psychiatric disorders
10037175	10039626	Schizophrenia	11	436	Psychiatric disorders
10037175	10001488	Aggression	4	436	Psychiatric disorders
10037175	10041347	Somnambulism	1	436	Psychiatric disorders
10037175	10021703	Indifference	1	436	Psychiatric disorders
10037175	10041243	Social avoidant behaviour	1	436	Psychiatric disorders
10038604	10042576	Suppressed lactation	1	2	Reproductive system and breast disorders
10038604	10046947	Vaginismus	1	2	Reproductive system and breast disorders
10038738	10051496	Rhinalgia	1	6	Respiratory, thoracic and mediastinal disorders
10038738	10041235	Snoring	1	6	Respiratory, thoracic and mediastinal disorders
10038738	10003504	Aspiration	1	6	Respiratory, thoracic and mediastinal disorders
10038738	10002974	Apnoea	2	6	Respiratory, thoracic and mediastinal disorders
10038738	10008589	Choking	1	6	Respiratory, thoracic and mediastinal disorders
10040785	10000496	Acne	7	35	Skin and subcutaneous tissue disorders
10040785	10005191	Blister	1	35	Skin and subcutaneous tissue disorders
10040785	10040813	Skin chapped	1	35	Skin and subcutaneous tissue disorders
10040785	10037153	Psoriasis	7	35	Skin and subcutaneous tissue disorders
10040785	10014184	Eczema	6	35	Skin and subcutaneous tissue disorders
10040785	10049287	Lipodystrophy acquired	2	35	Skin and subcutaneous tissue disorders
10040785	10015150	Erythema	3	35	Skin and subcutaneous tissue disorders
10040785	10037087	Pruritus	8	35	Skin and subcutaneous tissue disorders
10041244	10024861	Loss of employment	1	72	Social circumstances
10041244	10007664	Caregiver	4	72	Social circumstances
10041244	10026843	Married	14	72	Social circumstances
10041244	10057581	Tobacco user	1	72	Social circumstances
10041244	10027308	Menopause	1	72	Social circumstances
10041244	10020375	Homosexuality	1	72	Social circumstances
10041244	10031120	Orphan	1	72	Social circumstances
10041244	10004478	Bereavement	1	72	Social circumstances
10041244	10021731	Infant	1	72	Social circumstances
10041244	10001318	Adolescence	2	72	Social circumstances
10041244	10006247	Breast feeding	8	72	Social circumstances
10041244	10067579	Childhood	2	72	Social circumstances
10041244	10011931	Death of relative	1	72	Social circumstances
10041244	10065386	Ex-tobacco user	1	72	Social circumstances
10041244	10043405	Theft	1	72	Social circumstances
10041244	10065022	Partner stress	1	72	Social circumstances
10041244	10045520	Unemployment	1	72	Social circumstances
10041244	10067555	Ex-alcoholic	1	72	Social circumstances
10041244	10013050	Disability	29	72	Social circumstances
10042613	10037247	Psychotherapy	2	82	Surgical and medical procedures
10042613	10054112	Hospitalisation	11	82	Surgical and medical procedures
10042613	10060345	Infusion	4	82	Surgical and medical procedures
10042613	10042609	Surgery	5	82	Surgical and medical procedures
10042613	10071444	Biofeedback therapy	1	82	Surgical and medical procedures
10042613	10035486	Plasmapheresis	1	82	Surgical and medical procedures
10042613	10063339	Phytotherapy	1	82	Surgical and medical procedures
10042613	10010808	Contraception	4	82	Surgical and medical procedures
10042613	10065154	Therapy cessation	18	82	Surgical and medical procedures
10042613	10026871	Massage	1	82	Surgical and medical procedures
10042613	10021430	Immunisation	3	82	Surgical and medical procedures
10042613	10072071	Medical counselling	1	82	Surgical and medical procedures
10042613	10020363	Homeopathy	14	82	Surgical and medical procedures
10042613	10000646	Acupuncture	4	82	Surgical and medical procedures
10042613	10020929	Hypnotherapy	1	82	Surgical and medical procedures
10042613	10008534	Chiropractic	1	82	Surgical and medical procedures
10042613	10061758	Chemotherapy	2	82	Surgical and medical procedures
10042613	10030970	Oral contraception	5	82	Surgical and medical procedures
10042613	10036898	Prophylaxis	3	82	Surgical and medical procedures
10047065	10040560	Shock	1	12	Vascular disorders
10047065	10061255	Ischaemia	1	12	Vascular disorders
10047065	10055798	Haemorrhage	8	12	Vascular disorders
10047065	10053648	Vascular occlusion	2	12	Vascular disorders
